# Supplementary material for: Comprehensive Assessment of Copy Number Alterations Uncovers Recurrent AIFM3 and DLK1 Copy Gain in Medullary Thyroid Carcinoma
Source: Cancers (Basel). 2021 Jan 9;13(2):218. doi: 10.3390/cancers13020218 (PMC7826827; doi:10.3390/cancers13020218)
Supplement: Supplementary file 1 [file cancers-13-00218-s001.zip]

Archive with 13 entries (12 files):
- Araujo_et_al._Supplementary_Table_1.doc
- __MACOSX/
- __MACOSX/._Araujo_et_al._Supplementary_Table_1.doc
- Araujo_et_al._Supplementary_Table_2.docx
- __MACOSX/._Araujo_et_al._Supplementary_Table_2.docx
- Araujo_et_al._Supplementary_Table_3.docx
- __MACOSX/._Araujo_et_al._Supplementary_Table_3.docx
- Araujo_et_al._Supplementary_Table_4.doc
- __MACOSX/._Araujo_et_al._Supplementary_Table_4.doc
- Araujo_et_al._Supplementary_Table_5.doc
- __MACOSX/._Araujo_et_al._Supplementary_Table_5.doc
- Araujo_et_al._Supplementary_Table_6.doc
- __MACOSX/._Araujo_et_al._Supplementary_Table_6.doc
